# Supplementary material for: Protective Effects of Carotenoid-Loaded Nanostructured Lipid Carriers Against Ochratoxin-A-Induced Cytotoxicity
Source: Foods. 2024 Oct 22;13(21):3351. doi: 10.3390/foods13213351 (PMC11545611; doi:10.3390/foods13213351)
Supplement: Supplementary file 1 [file foods-13-03351-s001.zip]

Archive with 1 entries (1 files):
- foods-3227351-supplementary.pdf
